# Supplementary material for: LMPID: A manually curated database of linear motifs mediating protein–protein interactions
Source: Database (Oxford). 2015 Mar 16;2015:bav014. doi: 10.1093/database/bav014 (PMC4360622; doi:10.1093/database/bav014)
Supplement: Supplementary Data [file supp_bav014_suppl_data.zip]

Archive with 2 entries (2 files):
- LMPID_supplementary_information.doc
- New Microsoft Office Word Document.docx
